# Supplementary material for: Continuous-Flow Photochemical Isomerization of Humulones to Isohumulones
Source: Molecules. 2025 Feb 21;30(5):1002. doi: 10.3390/molecules30051002 (PMC11901516; doi:10.3390/molecules30051002)
Supplement: Supplementary file 1 [file molecules-30-01002-s001.zip]

Archive with 1 entries (1 files):
- molecules-3475672-supplementary.pdf
